# Supplementary material for: Serum Metabolic Characterization of Vitamin E Deficiency in Holstein Cows during the Transition Period Based on Proton Nuclear Magnetic Resonance Spectroscopy
Source: Animals (Basel). 2023 Sep 19;13(18):2957. doi: 10.3390/ani13182957 (PMC10525730; doi:10.3390/ani13182957)
Supplement: Supplementary file 1 [file animals-13-02957-s001.zip]

Archive with 1 entries (1 files):
- animals-2536939-supplementary.pdf
